# Supplementary material for: Biocompatible Black Phosphorus Nanosheets-Antimicrobial Peptide Nanocomposites for Enhanced Anti-Infection Therapy
Source: Molecules. 2025 Feb 14;30(4):872. doi: 10.3390/molecules30040872 (PMC11857953; doi:10.3390/molecules30040872)
Supplement: Supplementary file 1 [file molecules-30-00872-s001.zip]

Archive with 1 entries (1 files):
- molecules-3468193-supplementary.pdf
